# Supplementary material for: Growth promotion on maize and whole-genome sequence analysis of Bacillus velezensis D103
Source: Microbiol Spectr. 2024 Nov 7;12(12):e01147-24. doi: 10.1128/spectrum.01147-24 (PMC11619478; doi:10.1128/spectrum.01147-24)
Supplement: Table S1 — Unique genes with known functions in B. velezensis D103 compared to the other four Bacillus strains (FZB42, X030, EN01, and 168). [file spectrum.01147-24-s0003.xlsx]

## Sheet: Sheet1
Table S1 Unique genes with known functions in B. velezensis D103 compared to the other four Bacillus strains (FZB42, X030, EN01 and 168)
gene id	gene length	blastn number	blastn description
D103_206	207056-207562	EYB36085.1	SAM-dependent methyltransferase [Bacillus amyloliquefaciens EBL11] ANB82486.1 hypothetical protein A6R78_00125 [Bacillus velezensis]
D103_554	550011-550157	AJK64336.1	NUDIX hydrolase domain-containing protein [Bacillus amyloliquefaciens KHG19]
D103_662	664798-665727	WP_083703998.1	S-CspCI protein [Bacillus sp. I-2]
D103_665	666420-666854	WP_045206986.1	TIGR01741 family protein [Bacillus velezensis] KJR70736.1 cytoplasmic protein [Bacillus velezensis]
D103_746	745080-745178	ODS06500.1	2',3'-cyclic-nucleotide 2'-phosphodiesterase [Bacillus velezensis]
D103_894	891610-891894	WP_060562077.1	histidine kinase [Bacillus velezensis] KSW03427.1 histidine kinase [Bacillus velezensis]
D103_939	930333-930476	WP_061521423.1	acid-soluble spore protein [Bacillus nakamurai] KXZ20794.1 spore protein [Bacillus nakamurai] KXZ23996.1 spore protein [Bacillus nakamurai]
D103_1132	1109772-1109930	WP_070081640.1	sporulation protein YjcZ [Bacillus velezensis] AOU00575.1 sporulation protein YjcZ [Bacillus velezensis] AQS43531.1 sporulation protein YjcZ [Bacillus velezensis]
D103_1333	1283300-1283509	WP_088110596.1	transcriptional regulator [Bacillus subtilis] ARV43522.1 transcriptional regulator [Bacillus subtilis]
D103_1417	1356305-1356481	WP_041482430.1	sporulation protein YjcZ [Bacillus velezensis]
D103_1732	1772515-1773015	WP_082998055.1	damage-inducible protein DinB [Bacillus velezensis] OQV50682.1 damage-inducible protein DinB [Bacillus velezensis] protein DinB [Bacillus velezensis]
D103_1867	1967211-1967327	WP_060962578.1	transcriptional regulator [Bacillus sp. SDLI1] AME04992.1 hypothetical protein AUL54_00975 [Bacillus sp. SDLI1]
D103_1952	2033332-2033514	WP_076984015.1	sporulation protein YjcZ [Bacillus velezensis]
D103_2230	2320570-2321052	WP_071181838.1	amino acid ABC transporter ATP-binding protein [Bacillus velezensis] APA03291.1 peptide ABC transporter ATP-binding protein [Bacillus velezensis]
D103_2658	2709996-2710286	WP_077722691.1	terpene synthase [Bacillus velezensis] AQS45074.1 terpene synthase [Bacillus velezensis]
D103_2787	2828886-2829629	WP_048368220.1	NrsF, partial [Bacillus sp. LK7] KMN54048.1 NrsF, partial [Bacillus sp. LK7]
D103_2960	3012885-3013025	AFJ63385.1	ribosomal-protein-alanine N-acetyltransferase [Bacillus amyloliquefaciens Y2]
D103_3210	3243007-3243261	WP_065982392.1	tyrosine protein kinase [Bacillus amyloliquefaciens] AOC92543.1 Non-specific protein-tyrosine kinase [Bacillus amyloliquefaciens]
D103_3781	3768711-3769358	WP_069007580.1	ABC transporter substrate-binding protein [Bacillus velezensis] ODB62983.1 ABC transporter substrate-binding protein [Bacillus velezensis]
D103_3851	3830834-3831187	WP_059292121.1	serine/threonine protein kinase [Bacillus malacitensis] KUP34837.1 hypothetical protein AU385_02770 [Bacillus malacitensis]
D103_3852	3831191-3831526	WP_059292121.1	serine/threonine protein kinase [Bacillus malacitensis] KUP34837.1 hypothetical protein AU385_02770 [Bacillus malacitensis]
