# Supplementary material for: Growth promotion on maize and whole-genome sequence analysis of Bacillus velezensis D103
Source: Microbiol Spectr. 2024 Nov 7;12(12):e01147-24. doi: 10.1128/spectrum.01147-24 (PMC11619478; doi:10.1128/spectrum.01147-24)
Supplement: Table S2 — Prediction of genes or gene clusters associated with plant growth-promoting activities in the genome of Bacillus velezensis D103. [file spectrum.01147-24-s0004.xlsx]

## Sheet: Sheet1
Table S2 Prediction of genes or gene clusters associated with plant growth-promoting activities in the genome of Bacillus velezensis D103
Bioactivity	Gene/Gene Cluster	From	To	Product	Remark
	moaC	582783	583295	Cyclic pyranopterin monophosphate synthase	Nitrogen assimilation
	moaE	1332111	1332581	Molybdopterin synthase catalytic subunit
	moaD	1332578	1332811	Molybdopterin synthase sulfur carrier subunit
	moaA	3460704	3461729	GTP 3',8-cyclase
	moaB	2732470	2732982	Molybdenum cofactor biosynthesis protein B
	glnK	248071	249363	Sensor histidine kinase	Nitrogen assimilation
	nasDEF	319174	323402	Gene cluster for Nitrate transport and reduction
	tnrA	1244807	1245139	HTH-type transcriptional regulator
	glnR	1754496	1754900	HTH-type transcriptional regulator
	glnA	1754958	1756292	Glutamine synthetase
	nifS	2576074	2577225	Putative cysteine desulfurase
	nrgA	3445153	3446364	Ammonium transporter
	nrgB	3446382	3446732	Nitrogen regulatory PII-like protein
	ureABC	3455772	3458166	Gene cluster for urease subunit
	narG-J	3510192	3516582	Gene cluster for Nitrate reductase
	arfM	3516759	3517235	Probable transcription regulator
	narK	3518942	3520132	Nitrite extrusion protein
	phoD	257639	259390	Alkaline phosphatase D	Phosphorus assimilation
	ycsE	410411	411160	5-amino-6-(5-phospho-D-ribitylamino)uracil phosphatase
	rsbU	477653	478432	Phosphoserine phosphatase
	rsbX	480058	480660	Phosphoserine phosphatase
	yfkJ	754935	755408	Low molecular weight protein-tyrosine-phosphatase
	yhcW	880646	881257	Putative phosphatase
	phoA	899765	901144	Alkaline phosphatase 4
	phoE	986909	987484	Uncharacterized phosphatase
	yjbK	1092677	1093252	Putative triphosphatase
	prpE	1096168	1096917	Bis(5'-nucleosyl)-tetraphosphatase
	suhB	1421387	1422184	Inositol-1-monophosphatase
	prpC	1528967	1529620	Protein phosphatase
	resD	2179171	2179893	Transcriptional regulatory protein
	pstB	2403947	2404675	Phosphate import ATP-binding protein
	pstS	2407428	2408330	Phosphate-binding protein
	yqeG	2472106	2472654	Uncharacterized protein
	ybjI	2494755	2495558	5-amino-6-(5-phospho-D-ribitylamino)uracil phosphatase
	phoR	2700931	2702148	Alkaline phosphatase synthesis sensor protein
	phoP	2702663	2703415	Alkaline phosphatase synthesis transcriptional regulatory protein
Mineral assimilation	khtU	940769	941983	K(+)/H(+) antiporter subunit	Potassium assimilation
	khtT	941991	942488	K(+)/H(+) antiporter subunit
	khtS	942516	942869	K(+)/H(+) antiporter modulator
	ktrD	1256522	1257874	Ktr system potassium uptake protein D
	ktrC	1350014	1350679	Ktr system potassium uptake protein C
	ktrA	2896955	2897542	Ktr system potassium uptake protein A
	yugO	2924326	2925312	Putative potassium channel protein
	mgtE	1243428	1244771	Magnesium transporter	Magnesium assimilation
	corA	2390802	2391752	Magnesium transport protein
	mntH	447049	448323	Divalent metal cation transporter	Manganese assimilation
	mntR	2374158	2374571	Transcriptional regulator
	mntP	3480359	3480874	Putative manganese efflux pump
	yclQ	391861	392805	Uncharacterized ABC transporter solute-binding protein	Iron assimilation
	yusV	3084409	3085233	Probable siderophore transport system ATP-binding protein
	yvrA	3106337	3107563	Uncharacterized ABC transporter ATP-binding protein
	yvrB	3107560	3108432	Uncharacterized ABC transporter permease protein
	yvrC	3108569	3109513	Uncharacterized ABC transporter substrate-binding lipoprotein
	tuaA-H	3345441	3354338	Gene cluster for teichuronic acid biosynthesis	Bivalent cations assimilation
	bdhA	604023	605063	(R,R)-butanediol dehydrogenase	Genes involved in the production of volatile compounds (VOCs).
	acuABC	2768078	2770269	Gene cluster for acetoin utilization
Plant growth promotion/ISR	alsD	3400808	3401575	Alpha-acetolactate decarboxylase
	alsS	3401636	3403153	Acetolactate synthase
	alsR	3403505	3404413	HTH-type transcriptional regulator
	treP	738222	739637	PTS system trehalose-specific EIIBC component	Genes involved in trehalose biosynthesis
	treA	739713	741398	Trehalose-6-phosphate hydrolase
	treR	741422	742138	HTH-type transcriptional regulator
	dhbABCEF	2985190	2996926	Gene cluster encoding Bacillibactin	Siderophores biosynthesis gene
	speA	1418242	1419735	Arginine decarboxylase	Genes involved in spermidine and polyamine biosynthesis
	speH	2691247	2691627	S-adenosylmethionine decarboxylase proenzyme
	speB	3530130	3531002	Agmatinase
	speE	3531062	3531787	Polyamine aminopropyltransferase
	msmX	3661407	3662507	Maltodextrin import ATP-binding protein
	yhcX	881304	882788	Hydrolase	Genes involved in indole acetic acid（IAA） biosynthesis
Plant growth promotion	trpP	956134	956652	Probable tryptophan transport protein
	trpS	1075071	1076105	Tryptophan--tRNA ligase
	dhaS	1983667	1985199	Putative aldehyde dehydrogenase
	trpA	2135416	2136012	Tryptophan synthase alpha chain
	trpB	2136206	2137339	Tryptophan synthase beta chain
	trpC	2138047	2138349	Indole-3-glycerol phosphate synthase
	trpD	2138792	2139742	Anthranilate phosphoribosyltransferase
	trpE	2139780	2141327	Anthranilate synthase component 1
	trpF	2137389	2138042	N-(5'-phosphoribosyl)anthranilate isomerase
	ywkB	3487381	3488133	Uncharacterized transporter
	ysnE	3597750	3598247	Uncharacterized N-acetyltransferase
	phy	2037665	2038816	3-phytase	Phytase hormones biosynthesis gene
Root colonization	yfiQ	790864	791880	Putative membrane-bound acyltransferase	Genes involved in surface adhesion
	sacB	3815517	3816998	Levan sucrase
	mcpC	1300041	1302092	Methyl-accepting chemotaxis protein	Bacterial chemotaxis
	cheV	1310175	1310987	Chemotaxis protein
	cheY	1582355	1582717	Chemotaxis protein
	cheB	1590282	1591304	Chemotaxis response regulator protein-glutamate methylesterase
	cheA	1591316	1593328	Chemotaxis protein
	cheW	1593351	1593824	Chemotaxis protein
	cheC	1593840	1594469	CheY-P phosphatase
	cheD	1594466	1594966	Chemoreceptor glutamine deamidase
	cheR	2144263	2145195	Chemotaxis protein methyltransferase
	mcpA	2910864	2912849	Methyl-accepting chemotaxis protein
	mcpB	2915150	2917135	Methyl-accepting chemotaxis protein
	motB	1273990	1274667	Motility protein B	Flagellar assembly
	motA	1274753	1275568	Motility protein A
	flgB	1570205	1570306	Flagellar basal body rod protein
	flgC	1570306	1570758	Flagellar basal-body rod protein
	fliE	1570988	1571089	Flagellar hook-basal body complex protein
	fliF	1571153	1572742	Flagellar M-ring protein
	fliG	1572755	1573771	Flagellar motor switch protein
	fliH	1573893	1574519	Probable flagellar assembly protein
	fliI	1574516	1575832	Flagellum-specific ATP synthase
	fliJ	1575838	1576281	Flagellar FliJ protein
	fliK	1577238	1578257	Probable flagellar hook-length control protein
Swimming motility	flgG	1578723	1579499	Flagellar basal-body rod protein
	fliL	1579751	1580170	Flagellar protein
	fliM	1580204	1581202	Flagellar motor switch protein
	fliY	1581540	1582328	Flagellar motor switch phosphatase
	fliZ	1582960	1583385	Flagellar biosynthetic protein
	fliP	1583492	1584043	Flagellar biosynthetic protein
	fliQ	1584082	1584327	Flagellar biosynthetic protein
	fliR	1584334	1585113	Flagellar biosynthetic protein
	flhB	1585113	1586192	Flagellar biosynthetic protein
	flhA	1586226	1588259	Flagellar biosynthesis protein
	flhF	1588259	1589350	Flagellar biosynthesis protein
	fliT	3327894	3328238	Flagellar protein
	fliS	3328238	3328639	Flagellar secretion chaperone
	fliD	3328659	3330179	Flagellar hook-associated protein 2
	hag	3330429	3331415	Flagellin
	fliW	3331778	3332209	Flagellar assembly factor
	flgL	3332899	3333816	Flagellar hook-associated protein 3
	flgK	3333828	3335330	Flagellar hook-associated protein 1
	flgM	3335858	3336124	Negative regulator of flagellin synthesis
	flhP	3436087	3436911	Flagellar hook-basal body complex protein
	swrC	655882	659028	Swarming motility protein	Swarmming motility
	swrB	1595785	1596258	Swarming motility protein
	swrD	1579539	1579754	Swarming motility protein
	efp	2369258	2369815	Elongation factor P
	swrAA	3315948	3316190	Swarming motility protein
	spo0E	1271321	1271581	Aspartyl-phosphate phosphatase	Genes involved in the initial stages of biofilm formation
	kinD	1271792	1273309	Sporulation kinase D
	kinA	1306492	1308330	Sporulation kinase A
	kinC	1347840	1349144	Sporulation kinase C
	spo0A	2349204	2349920	Stage 0 sporulation protein A
	spo0B	2580479	2581057	Sporulation initiation phosphotransferase B
	kinB	2937362	2938645	Sporulation kinase B
	spo0F	3497476	3497847	Sporulation initiation phosphotransferase F
	spo0J	3847542	3848393	Stage 0 sporulation protein J
	abrB	45614	45898	Transition state regulatory protein	Genes involved in the transcriptional regulation of biofilm formation
	sigW	194266	194829	ECF RNA polymerase sigma factor
	pgcA	889428	891170	Phosphoglucomutase
	sigM	910117	910578	ECF RNA polymerase sigma factor
	abh	1347383	1347667	Putative transition state regulator
	sigX	2176618	2177202	ECF RNA polymerase sigma factor
	resE	2177393	2179174	Sensor histidine kinase
	sinI	2383161	2383334	Protein SinI
	sinR	2383362	2383703	HTH-type transcriptional regulator
	lytS	2681335	2683116	Sensor protein
	yfiJ	3130071	3131174	Sensor histidine kinase
	slrR	3244644	3245099	HTH-type transcriptional regulator
	degU	3340163	3340690	Transcriptional regulatory protein
	degS	3340929	3342047	Signal transduction histidine-protein kinase/phosphatase
Biofilm formation	gtaB	3361130	3361942	UTP--glucose-1-phosphate uridylyltransferase
	ywcC	3605766	3606389	Uncharacterized HTH-type transcriptional regulator
	slrA	3606725	3606886	Transcriptional regulator
	epsO	3228687	3229634	Putative pyruvyl transferase	Genes involved in the formation of extracellular polysaccharides
	epsN	3229631	3230803	Putative pyridoxal phosphate-dependent aminotransferase
	epsM	3230808	3231380	Putative acetyltransferase
	epsL	3231452	3231982	Uncharacterized sugar transferase
	epsK	3232057	3233574	Uncharacterized membrane protein
	epsJ	3233571	3234605	Uncharacterized glycosyltransferase
	epsI	3234602	3235678	Putative pyruvyl transferase
	epsH	3235683	3236720	Putative glycosyltransferase
	epsG	3236739	3237821	Transmembrane protein
	epsF	3237846	3238967	Putative glycosyltransferase
	epsE	3238975	3239817	Putative glycosyltransferase
	epsD	3239814	3240953	Putative glycosyltransferase
	epsC	3240969	3242762	Probable polysaccharide biosynthesis protein
	yqxM	2385156	2385809	Uncharacterized protein	Genes belonging to the tapA (yqxM) -sipW-tasA gene cluster involved in biofilm formation
	tasA	2383751	2384530	Spore coat-associated protein N
	sipW	2384600	2385031	Signal peptidase I W
	yuaB	2896165	2896710	Uncharacterized protein	Gene involved in biofilm surface layer formation
	pgsA	1644549	1645175	CDP-diacylglycerol--glycerol-3-phosphate 3-phosphatidyltransferase	Genes contributing to robustness and complex morphology of the colony biofilms
	ecsB	959662	960879	Protein EcsB	Genes involved in the development of multicellular communities
	ylbF	1448144	1448593	Regulatory protein
	ymcA	1656343	1656774	Uncharacterized protein YmcA
	yqeK	2468727	2469155	Uncharacterized protein YqeK
