# Supplementary material for: Growth promotion on maize and whole-genome sequence analysis of Bacillus velezensis D103
Source: Microbiol Spectr. 2024 Nov 7;12(12):e01147-24. doi: 10.1128/spectrum.01147-24 (PMC11619478; doi:10.1128/spectrum.01147-24)
Supplement: Table S3 — Comparative analysis of plant growth-promoting genes in D103, FZB42, EN01, 168, and X030. [file spectrum.01147-24-s0005.xlsx]

## Sheet: Sheet1
Table S3 Comparative analysis of plant growth-promoting genes in D103, FZB42, EN01, 168 and X030
strain		B. velezensis D103	B. velezensis FZB42	B. velezensis EN01	B. subtilis 168	B. amyloliquefaciens X030
Gene	Product	Protein ID	Protein ID	Protein ID	Protein ID	Protein ID
Nitrogen assimilation
moaC	Cyclic pyranopterin monophosphate synthase	CBI41659.1	WP_003155986.1	NA	NP_388477.1	NA
moaE	Molybdopterin synthase catalytic subunit	WP_060657350.1	WP_007611116.1	WP_003154579.1	NP_389313.1	NA
moaD	Molybdopterin synthase sulfur carrier subunit	WP_045506403.1	WP_007409633.1	WP_003154578.1	NP_389314.1	WP_007611118.1
moaA	GTP 3',8-cyclase	WP_063636514.1	WP_012118655.1	WP_014306000.1	NP_391551.1	WP_146275702.1
moaB	Molybdenum cofactor biosynthesis protein B	WP_071391503.1	WP_007408054.1	WP_003152427.1	NP_390824.1	WP_094247661.1
glnK	Sensor histidine kinase	WP_077721743.1	WP_007408166.1	WP_003152649.1	NP_390680.2	WP_146277257.1
nasD	nitrite reductase large subunit	WP_071543287.1	WP_011996306.1;WP_012116762.1	WP_024084871.1	NP_388212.1;NP_388214.2	WP_071181520.1
nasE	nitrite reductase	KDN92760.1	WP_007409365.1	WP_003156597.1	NP_388211.1	WP_146276086.1
nasF	bifunctional uroporphyrinogen-III C-methyltransferase/uroporphyrinogen-III synthase	WP_060386749.1	WP_011996305.1	WP_024084870.1	NP_388210.1	WP_076851416.1
tnrA	HTH-type transcriptional regulator	WP_061523512.1	WP_003154734.1	NA	NP_389214.1	NA
glnR	HTH-type transcriptional regulator	WP_061520790.1	WP_007410366.1	NA	NP_389627.1	NA
glnA	Glutamine synthetase	WP_025649426.1	WP_007410365.1	WP_003154048.1	NP_389628.1	NA
nifS	Putative cysteine desulfurase	WP_044801621.1	WP_012118100.1	WP_024085654.1	NP_390666.1	WP_146277253.1
nrgA	Ammonium transporter	WP_060673906.1	WP_003151223.1	NA	NP_391532.1	WP_060673906.1
nrgB	Nitrogen regulatory PII-like protein	WP_052827944.1	WP_003151222.1	NA	NP_391533.1	NA
ureA	Urease subunit alpha	WP_063636513.1	WP_012118651.1	WP_024085908.1	NP_391545.1	WP_146275700.1
ureB	Urease subunit beta	WP_076424650.1	WP_012118652.1	WP_003151199.1	NP_391546.1	WP_070082506.1
ureC	Urease subunit alpha	WP_063636513.1	WP_012118651.1	WP_024085908.1	NP_391545.1	WP_146275700.1
narG	Nitrate reductase subunit alpha	WP_017418716.1	WP_012118681.1	WP_083058688.1	NP_391609.2	WP_146275720.1
narH	Nitrate reductase subunit beta	WP_015387564.1	WP_015240770.1	WP_083058686.1	NP_391608.1	WP_146275718.1
narI	Respiratory nitrate reductase subunit gamma	WP_044052818.1	WP_012118678.1	WP_024085917.1	NP_391606.1	WP_102422805.1
narJ	Nitrate reductase molybdenum cofactor assembly chaperone	WP_014306014.1	WP_012118679.1	WP_024085918.1	NP_391607.1	WP_146275716.1
arfM	Probable transcription regulator	WP_069006844.1	WP_007407629.1	WP_024085921.1	NP_391610.1	WP_015387562.1
narK	Nitrite extrusion protein	COC93212.1	WP_007407632.1	WP_003151073.1	NP_391613.2	WP_146275724.1
Phosphorus assimilation
phoD	Alkaline phosphatase D	WP_070081318.1	WP_011996268.1	WP_014304274.1	NP_388144.2	WP_146276050.1
ycsE	5-amino-6-(5-phospho-D-ribitylamino)uracil phosphatase	WP_072588297.1	WP_007410293.1	WP_003156292.1	NP_388286.2	NA
rsbU	Phosphoserine phosphatase	KNX35431.1	WP_007410233.1	WP_003156177.1	NP_388351.1	NA
rsbX	Phosphoserine phosphatase	CDG28456.1	WP_003156171.1	NA	NP_388354.2	NA
yfkJ	Low molecular weight protein-tyrosine-phosphatase	WP_070081504.1	WP_012117078.1	WP_014304622.1	NP_388669.1	WP_115941313.1
yhcW	Putative phosphatase	WP_071392058.1	WP_003155347.1	NA	NP_388805.1	NA
phoA	Alkaline phosphatase 4	WP_077721994.1	WP_012117173.1	WP_003155322.1	NP_388822.2	WP_146276420.1
phoE	Uncharacterized phosphatase	WP_072177102.1	WP_012117228.1	WP_014304741.1	NP_388915.1	WP_007409196.1
yjbK	Putative triphosphatase	WP_070081629.1	WP_012117289.1	WP_015388447.1	NP_389040.1	WP_070081629.1
prpE	Bis(5'-nucleosyl)-tetraphosphatase	WP_077722060.1	WP_012117293.1	WP_003155015.1	NP_389045.1	WP_146276515.1
suhB	Inositol-1-monophosphatase	WP_082997964.1	WP_012117477.1	WP_003154512.1	NP_389350.1	WP_007409670.1
prpC	Protein phosphatase	WP_071391846.1	WP_041482191.1	WP_015388247.1	NP_389458.1	WP_071391846.1
resD	Transcriptional regulatory protein	WP_082998691.1	WP_003153397.1	NA	NP_390193.2	NA
pstB	Phosphate import ATP-binding protein	WP_047935957.1	WP_003153040.1	NA	NP_390374.1	WP_146277171.1
pstS	Phosphate-binding protein	COC65885.1	WP_012117998.1	WP_003153032.1	NP_390378.1	WP_146277490.1
yqeG	Uncharacterized protein	CBI43592.1	WP_007408254.1	WP_003152852.1	NP_390446.1	NA
ybjI	5-amino-6-(5-phospho-D-ribitylamino)uracil phosphatase	WP_048368151.1	WP_012118048.1	WP_015387972.1	NA	WP_013352988.1
phoR	Alkaline phosphatase synthesis sensor protein	WP_071391514.1	WP_012118165.1	WP_015387864.1	NP_390788.1	WP_101562335.1
phoP	Alkaline phosphatase synthesis transcriptional regulatory protein	CDG30720.1	WP_003152457.1	NA	NP_390789.2	NA
Potassium assimilation
khtU	K(+)/H(+) antiporter subunit	WP_057080124.1	WP_012117199.1	WP_024085079.1	NP_388866.2	WP_003155266.1
khtT	K(+)/H(+) antiporter subunit	WP_013351694.1	WP_012117200.1	WP_003155265.1	NP_388867.1	NA
khtS	K(+)/H(+) antiporter modulator	WP_072177087.1	WP_012117201.1	WP_007610381.1	NP_388868.1	WP_146276439.1
ktrD	Ktr system potassium uptake protein D	WP_003154714.1	WP_007610933.1	WP_014304894.1	NP_389233.1	WP_104678941.1
ktrC	Ktr system potassium uptake protein C	WP_065981365.1	WP_003154554.1	NA	NP_389334.1	NA
ktrA	Ktr system potassium uptake protein A	KNX33682.1	WP_012118278.1	WP_014305646.1	NP_390987.1	WP_058906302.1
yugO	Putative potassium channel protein	WP_059367938.1	WP_012118291.1	WP_024085731.1	NP_391010.3	WP_015240465.1
Magnesium assimilation
mgtE	Magnesium transporter	WP_060962965.1	WP_012117400.1	WP_014304888.1	NP_389213.1	NA
corA	Magnesium transport protein	WP_071391609.1	WP_007408319.1	WP_014305415.1	NP_390354.1	WP_071391609.1
mntH	Divalent metal cation transporter	WP_088005335.1	WP_123912783.1	WP_088037511.1	NP_388317.1	WP_146276146.1
mntR	Transcriptional regulator	EIF13884.1	WP_007408338.1	NA	NP_390332.2	NA
mntP	Putative manganese efflux pump	WP_072589660.1	WP_012118661.1	WP_003151147.1	NP_391575.1	WP_039253506.1
Iron assimilation
yclQ	Uncharacterized ABC transporter solute-binding protein	WP_071543293.1	WP_012116805.1	WP_003156329.1	NP_388265.1	NA
yusV	Probable siderophore transport system ATP-binding protein	WP_065982279.1	WP_012118397.1	WP_003151820.1	NP_391173.1	NA
yvrA	Uncharacterized ABC transporter ATP-binding protein	WP_063174544.1	WP_012118413.1	WP_024085781.1	NP_391196.1	WP_146275478.1
yvrB	Uncharacterized ABC transporter permease protein	COC78250.1	WP_012118414.1	WP_024085782.1	NP_391197.1	WP_146275481.1
yvrC	Uncharacterized ABC transporter substrate-binding lipoprotein	WP_042635475.1	WP_012118415.1	WP_024085783.1	NP_391198.1	WP_071181986.1
Bivalent cations assimilation
tuaA	Putative glycosyltransferase	ABS75606.1	WP_003151373.1	NA	NA	NA
tuaB	Colanic acid exporter	WP_071392371.1	WP_012118581.1	WP_003151375.1	NP_391440.1	WP_146275640.1
tuaC	Glycosyl transferase family 1	WP_071392370.1	WP_012118580.1	WP_024085873.1	NP_391439.1	WP_102422844.1
tuaD	Nucleotide sugar dehydrogenase	WP_077722933.1	WP_012118579.1	WP_024085872.1	NP_391438.1	WP_070082463.1
tuaE	Teichuronic acid biosynthesis protein	WP_071392369.1	WP_012118578.1	WP_024085871.1	NP_391437.1	WP_146275638.1
tuaF	Teichuronic acid biosynthesis protein	WP_044801924.1	WP_012118577.1	WP_024085870.1	NP_391436.1	WP_094247451.1
tuaG	Putative teichuronic acid biosynthesis glycosyltransferase	WP_031379258.1	WP_012118576.1	WP_003151380.1	NP_391435.1	NA
tuaH	Putative teichuronic acid biosynthesis glycosyltransferase	WP_077722930.1	WP_012118575.1	WP_024085869.1	NP_391434.1	WP_070082461.1
Genes involved in the production of volatile compounds (VOCs)
bdhA	(R,R)-butanediol dehydrogenase	WP_042634918.1	WP_012116982.1	WP_003155800.1	NP_388505.1	WP_007408876.1
acuA	Acetoin utilization protein	WP_047476858.1	WP_012118205.1	WP_003152390.1	NP_390847.1	WP_015240397.1
acuB	Acetoin utilization protein	WP_060387100.1	WP_012118206.1	WP_003152389.1	NP_390848.1	WP_060387100.1
acuC	Acetoin utilization protein	WP_071391487.1	WP_007408773.1	WP_014305595.1	NP_390849.1	WP_146277498.1
alsD	Alpha-acetolactate decarboxylase	WP_032867459.1	WP_003151318.1	NA	NP_391481.1	NA
alsS	Acetolactate synthase	EIF14934.1	WP_032860108.1	WP_015387606.1	NP_391482.2	WP_146275670.1
alsR	HTH-type transcriptional regulator	WP_021494844.1	WP_007407528.1	WP_003151316.1	NP_391483.1	NA
Genes involved in trehalose biosynthesis
treP	PTS system trehalose-specific EIIBC component	WP_071391431.1	WP_012117067.1	WP_003155593.1	NP_388661.1	WP_146276330.1
treA	Trehalose-6-phosphate hydrolase	WP_072588259.1	WP_012117068.1	WP_014304612.1	NP_388662.1	WP_146276332.1
treR	HTH-type transcriptional regulator	WP_025284418.1	WP_012117069.1	WP_014304613.1	NP_388663.1	WP_146276334.1
Siderophores biosynthesis gene
dhbA	2,3-dihydro-2,3-dihydroxybenzoate dehydrogenase	WP_077722775.1	WP_023357112.1	WP_024085747.1	NP_391080.2	WP_077722775.1
dhbB	Isochorismatase	WP_031378405.1	WP_012118328.1	WP_003152006.1	NP_391077.1	WP_031378405.1
dhbC	Isochorismate synthase	WP_070082298.1	WP_012118330.1	WP_003152002.1	NP_391079.2	WP_094247535.1
dhbE	2,3-dihydroxybenzoate-AMP ligase	COC74355.1	WP_012118329.1	WP_024085746.1	NP_391078.1	WP_031378404.1
dhbF	Dimodular nonribosomal peptide synthase	WP_003152008.1	WP_012116771.1;WP_012116772.1;WP_012116774.1;WP_012117677.1;WP_012117678.1;WP_012117679.1;WP_012117699.1;WP_012117700.1;WP_012117701.1;WP_012117702.1;WP_012117703.1;WP_012118250.1;WP_012118327.1;	WP_015388150.1;WP_024084874.1;WP_024085375.1;WP_024085376.1;WP_024085377.1;WP_024085397.1;WP_024085745.1;WP_046341267.1;WP_046341268.1;WP_051401525.1;WP_052719503.1;WP_131241993.1;WP_131241996.1;WP_131241998.1;WP_131242016.1;	NP_388230.2;NP_388231.2;NP_388233.2;NP_389712.1;NP_389713.2;NP_389714.1;NP_389715.1;NP_389716.2;NP_391076.3;	WP_146275416.1;WP_146275616.1;WP_146276092.1;WP_146276094.1;WP_146276876.1;WP_146276878.1;WP_146276880.1;WP_146276900.1;WP_146276902.1;
Genes involved in spermidine and polyamine biosynthesis
speA	Arginine decarboxylase	EIF13022.1	WP_012117476.1	WP_024085263.1	NP_389346.1	WP_128574609.1
speH	S-adenosylmethionine decarboxylase proenzyme	ABS74963.1	WP_003152471.1	NA	NP_390779.2	NA
speB	Agmatinase	WP_072588367.1	WP_007614448.1	WP_003151054.1	NP_391629.1	NA
speE	Polyamine aminopropyltransferase	WP_053104073.1	WP_003151052.1	NA	NP_391630.1	NA
msmX	Maltodextrin import ATP-binding protein	EIF15238.1	WP_012118786.1	WP_014306096.1	NP_391760.1	NA
Genes involved in indole acetic acid（IAA） biosynthesis
yhcX	Hydrolase	WP_032871064.1	WP_012117163.1	WP_003155346.1	NP_388806.2	NA
trpP	Probable tryptophan transport protein	WP_059367311.1	WP_012117208.1	WP_003155234.1	NP_388882.2	NA
trpS	Tryptophan--tRNA ligase	EIF12680.1	WP_012117281.1	WP_024085121.1	NP_389024.1	WP_014304785.1
dhaS	Putative aldehyde dehydrogenase	CAL26193.1	WP_012117744.1	WP_024085472.1	NP_389813.1	WP_003153776.1
trpA	Tryptophan synthase alpha chain	WP_072589339.1	WP_012117856.1	WP_007612229.1	NP_390144.1	NA
trpB	Tryptophan synthase beta chain	WP_070082033.1	WP_012117857.1	WP_057080516.1	NP_390145.2	WP_070082033.1
trpC	Indole-3-glycerol phosphate synthase	WP_077722523.1	WP_012117859.1	WP_083059044.1	NA	WP_146277088.1
trpD	Anthranilate phosphoribosyltransferase	WP_070082036.1	WP_012117860.1	WP_024085535.1	NP_390148.2	WP_146277090.1
trpE	Anthranilate synthase component 1	WP_071391689.1	WP_012117861.1	WP_014305309.1	NP_390149.1	WP_146277092.1
trpF	N-(5'-phosphoribosyl)anthranilate isomerase	WP_071391691.1	WP_012117858.1	WP_014305306.1	NP_390146.3	WP_146277086.1
ywkB	Uncharacterized transporter	WP_017418730.1	WP_007407608.1	WP_003151136.1	NP_391585.1	NA
ysnE	Uncharacterized N-acetyltransferase	WP_057080313.1	WP_012118742.1	WP_003150939.1	NP_390711.1	WP_146275786.1
Phytase hormones biosynthesis gene
phy	3-phytase	ACR78677.1	WP_012117785.1	WP_024085493.1	NP_389861.1	WP_003153664.1
Genes involved in surface adhesion
yfiQ	Putative membrane-bound acyltransferase	WP_071391448.1	WP_012117106.1	WP_024085031.1	NP_388717.1	WP_003155518.1
sacB	Levan sucrase	EIF15408.1	WP_012118909.1	WP_014306184.1	NP_391325.1	WP_025650097.1
Bacterial chemotaxis
mcpC	Methyl-accepting chemotaxis protein	ERH59003.1	WP_012117428.1	WP_024085233.1	NP_389278.2	WP_146276660.1
cheV	Chemotaxis protein	WP_043021221.1	WP_012117435.1	WP_007409609.1	NP_389284.1	WP_003154623.1
cheY	Chemotaxis protein	WP_071576853.1	WP_003154238.1	NA	NP_389515.1	NA
cheB	Chemotaxis response regulator protein-glutamate methylesterase	WP_070081824.1	WP_007409791.1	WP_014305008.1	NP_389524.2	WP_017417783.1
cheA	Chemotaxis protein	COC46608.1	WP_023356898.1	WP_015388231.1	NP_389525.2	WP_017417784.1
cheW	Chemotaxis protein	WP_077722201.1	WP_003154225.1	NA	NP_389526.1	NA
cheC	CheY-P phosphatase	WP_016936102.1	WP_012117562.1	WP_003154222.1	NP_389527.1	WP_014417781.1
cheD	Chemoreceptor glutamine deamidase	WP_060561686.1	WP_003154219.1	NA	NP_389528.1	NA
cheR	Chemotaxis protein methyltransferase	CCF05630.1	WP_012117864.1	WP_015388067.1	NP_390153.2	WP_146277096.1
mcpA	Methyl-accepting chemotaxis protein	WP_088037316.1	WP_012118283.1;WP_012118284.1;WP_012118285.1;WP_012118286.1;	WP_003152135.1;WP_003152139.1;WP_003152141.1;WP_024085727.1;	NP_391001.1;NP_391002.2;NP_391003.1;NP_391004.2;	WP_070082267.1;WP_094247551.1;WP_146275385.1;WP_146275387.1;
mcpB	Methyl-accepting chemotaxis protein	WP_071392228.1	WP_012118283.1;WP_012118284.1;WP_012118285.1;WP_012118286.1;	WP_003152135.1;WP_003152139.1;WP_003152141.1;WP_024085727.1;	NP_391001.1;NP_391002.2;NP_391003.1;NP_391004.2;	WP_070082267.1;WP_094247551.1;WP_146275385.1;WP_146275387.1;
Flagellar assembly
motB	Motility protein B	AFJ61462.1	WP_003154685.1	NA	NP_389251.1	WP_069473375.1
motA	Motility protein A	AKD29543.1	WP_007408461.1	WP_003154684.1	NP_389252.1	NA
flgB	Flagellar basal body rod protein	KYC94744.1	WP_003154260.1	NA	NP_389500.1	NA
flgC	Flagellar basal-body rod protein	WP_045207408.1	WP_007409777.1	WP_003154258.1	NP_389502.1	NA
fliE	Flagellar hook-basal body complex protein	ERK84082.1	WP_012117551.1	WP_003154257.1	NP_389503.1	NA
fliF	Flagellar M-ring protein	WP_061573889.1	WP_003154256.1	NA	NP_389504.1	NA
fliG	Flagellar motor switch protein	WP_070081820.1	WP_023356896.1	WP_003154255.1	NP_389505.2	WP_146276768.1
fliH	Probable flagellar assembly protein	WP_070081820.1	WP_023356896.1	WP_003154255.1	NP_389505.2	WP_146276768.1
fliI	Flagellum-specific ATP synthase	WP_031379121.1	WP_007611430.1	WP_003154254.1	NP_389506.2	WP_031379121.1
fliJ	Flagellar FliJ protein	WP_013352259.1	WP_003154253.1	NA	NP_389507.1	NA
fliK	Probable flagellar hook-length control protein	WP_070081821.1	WP_158022329.1	WP_024085300.1	NP_389509.2	WP_146276770.1
flgG	Flagellar basal-body rod protein	WP_069448734.1	WP_007409783.1	WP_003154244.1	NP_389511.2	NA
fliL	Flagellar protein	WP_063636638.1	WP_003154241.1	NA	NP_389512.1	WP_014305005.1
fliM	Flagellar motor switch protein	AFJ61784.1	WP_003154240.1	NA	NP_389513.1	NA
fliY	Flagellar motor switch phosphatase	WP_080129926.1	WP_012117555.1	WP_003154239.1	NP_389514.1	WP_146276772.1
fliZ	Flagellar biosynthetic protein	AFJ61787.1	WP_003154237.1	NA	NP_389516.1	WP_146276774.1
fliP	Flagellar biosynthetic protein	WP_032871484.1	WP_012117556.1	WP_003154235.1	NP_389517.1	WP_007409786.1
fliQ	Flagellar biosynthetic protein	EIF13196.1	WP_003154234.1	NA	NP_389518.1	NA
fliR	Flagellar biosynthetic protein	WP_043021086.1	WP_012117557.1	WP_003154233.1	NP_389519.2	WP_146276776.1
flhB	Flagellar biosynthetic protein	CCP21603.1	WP_007409787.1	WP_003154232.1	NP_389520.1	NA
flhA	Flagellar biosynthesis protein	WP_063095253.1	WP_012117558.1	WP_003154231.1	NP_389521.2	NA
flhF	Flagellar biosynthesis protein	WP_071391833.1	WP_012117559.1	WP_003154230.1	NP_389522.1	WP_146276778.1
fliT	Flagellar protein	WP_071392359.1	WP_012118566.1	WP_015387633.1	NP_391412.1	WP_003151410.1
fliS	Flagellar secretion chaperone	KNX32655.1	WP_003151407.1	NA	NP_391413.1	NA
fliD	Flagellar hook-associated protein 2	WP_071392360.1	WP_012118567.1	WP_024085860.1	NP_391414.1	WP_146275628.1
hag	Flagellin	WP_049627495.1	WP_007614094.1	WP_003151403.1	NP_391416.1	WP_015387631.1
fliW	Flagellar assembly factor	WP_047475780.1	WP_007407475.1	WP_003151399.1	NP_391418.1	WP_060657507.1
flgL	Flagellar hook-associated protein 3	WP_060387194.1	WP_012118569.1	WP_003151396.1	NP_391420.1	NA
flgK	Flagellar hook-associated protein 1	WP_044801917.1	WP_012118570.1	WP_024085862.1	NP_391421.1	WP_015387629.1
flgM	Negative regulator of flagellin synthesis	WP_057080258.1	WP_003151393.1	NA	NP_391423.1	WP_146275630.1
flhP	Flagellar hook-basal body complex protein	WP_031379247.1	WP_012118640.1	WP_015387588.1	NP_391520.2	WP_031379247.1
Swarmming motility
swrC	Swarming motility protein	WP_044053000.1	WP_012117011.1	WP_024084977.1	NP_388553.2	WP_070081472.1
swrB	Swarming motility protein	CUX93489.1	WP_012117563.1	WP_014305010.1	NP_389530.1	NA
swrD	Swarming motility protein	COC46126.1	WP_003154243.1	NA	YP_003097728.1	NA
efp	Elongation factor P	WP_060964781.1	WP_003153123.1	NA	NP_390325.2	NA
swrAA	Swarming motility protein	KDN93039.1	WP_012118562.1	WP_014305920.1	NA	NA
Genes involved in the initial stages of biofilm formation
spo0E	Aspartyl-phosphate phosphatase	WP_061523537.1	WP_003154690.1	NA	NP_389247.1
kinD	Sporulation kinase D	ANB83495.1	WP_046559543.1	NA	NP_389249.1	WP_050556563.1
kinA	Sporulation kinase A	EIF12945.1	WP_158022327.1	WP_015417363.1	NP_389282.1	WP_113971599.1
kinC	Sporulation kinase C	COC40627.1	WP_007409646.1	WP_014304932.1	NP_389332.1	NA
spo0A	Stage 0 sporulation protein A	WP_061862382.1	WP_003153177.1	NA	NP_390302.1	NA
spo0B	Sporulation initiation phosphotransferase B	WP_077722649.1	WP_007408171.1	WP_003152664.1	NP_390671.1	NA
kinB	Sporulation kinase B	WP_060561875.1	WP_012118301.1	WP_003152088.1	NP_391023.2	WP_077722759.1
spo0F	Sporulation initiation phosphotransferase F	EIF15055.1	WP_012118670.1	NA	NP_391594.1	NA
spo0J	Stage 0 sporulation protein J	WP_070082675.1	WP_012118944.1	WP_004392966.1	NP_391976.1	WP_070082675.1
Genes involved in the transcriptional regulation of biofilm formation
abrB	Transition state regulatory protein	WP_080332445.1	WP_169510469.1	NA	NP_387918.1	NA
sigW	ECF RNA polymerase sigma factor	WP_061521349.1	NA	NA	NP_388564.2	NA
pgcA	Phosphoglucomutase	WP_071392057.1	WP_012117166.1	WP_024085062.1	NP_388812.2	WP_071392057.1
sigM	ECF RNA polymerase sigma factor	WP_087991201.1	WP_003155312.1	NA	NP_388833.1	NA
abh	Putative transition state regulator	WP_070081755.1	WP_003154557.1	WP_024085249.1	NP_389331.1	NA
sigX	ECF RNA polymerase sigma factor	WP_025284943.1	WP_003153399.1	NA	NP_390191.2	NA
resE	Sensor histidine kinase	WP_070082049.1	WP_012117884.1	WP_003153398.1	NP_390192.1	NA
sinI	Protein SinI	WP_061046621.1	WP_003153105.1	NA	NP_390340.1	NA
sinR	HTH-type transcriptional regulator	EIF13893.1	WP_003153104.1	NA	NP_390341.1	NA
lytS	Sensor protein	WP_063174676.1	WP_012118152.1	WP_083058800.1	NP_390771.1	WP_031379151.1
yfiJ	Sensor histidine kinase	WP_015418201.1	WP_041482269.1	WP_024085790.1	NP_388710.1	WP_025649276.1
slrR	HTH-type transcriptional regulator	AFJ63628.1	WP_007407395.1	WP_003151541.1	NP_391318.1	WP_017418863.1
degU	Transcriptional regulatory protein	AFJ63748.1	WP_003219701.1	NA	NP_391429.1	NA
degS	Signal transduction histidine-protein kinase/phosphatase	AFJ63749.1	WP_007407484.1	WP_003151385.1	NP_391430.1	WP_015387626.1
gtaB	UTP--glucose-1-phosphate uridylyltransferase	WP_065522350.1	WP_003151367.1	NA	NP_391447.1	NA
ywcC	Uncharacterized HTH-type transcriptional regulator	WP_063093945.1	WP_007614590.1	WP_003150919.1	NP_391701.2	NA
slrA	Transcriptional regulator	EJD69023.1	WP_003150917.1	NA	YP_003097794.1	WP_029972917.1
Genes involved in the formation of extracellular polysaccharides
epsO	Putative pyruvyl transferase	WP_070082411.1	WP_012118503.1	WP_024085827.1	NP_391302.1	WP_146275543.1
epsN	Putative pyridoxal phosphate-dependent aminotransferase	WP_059367762.1	WP_007407381.1	WP_015387680.1	NP_391303.2	WP_146275545.1
epsM	Putative acetyltransferase	WP_003151567.1	WP_012118504.1	WP_015387679.1	NP_391304.1	WP_146275548.1
epsL	Uncharacterized sugar transferase	WP_003151566.1	WP_012118505.1	WP_015387678.1	NP_391305.1	WP_032858368.1
epsK	Uncharacterized membrane protein	CCF06718.1	WP_012118506.1	WP_015387677.1	YP_003097789.1	WP_007613919.1
epsJ	Uncharacterized glycosyltransferase	WP_070082415.1	WP_012118507.1	WP_024085828.1	NP_391308.1	WP_077722878.1
epsI	Putative pyruvyl transferase	WP_071392312.1	WP_012118508.1	WP_014305872.1	NP_391309.1	WP_146275550.1
epsH	Putative glycosyltransferase	WP_048367079.1	WP_012118509.1	WP_024085829.1	NP_391310.1	WP_146275552.1
epsG	Transmembrane protein	WP_015418270.1	WP_012118510.1	WP_014305874.1	NP_391311.1	WP_146275554.1
epsF	Putative glycosyltransferase	WP_077722881.1	WP_012118511.1	WP_024085830.1	NP_391312.1	WP_146275556.1
epsE	Putative glycosyltransferase	KDN91952.1	WP_012118512.1	WP_024085831.1	NP_391313.2	WP_146275558.1
epsD	Putative glycosyltransferase	WP_071392316.1	WP_012118513.1	WP_024085832.1	NP_391314.1	WP_146275560.1
epsC	Probable polysaccharide biosynthesis protein	CCP23095.1	WP_020954329.1	WP_169539199.1	NP_391315.1	WP_172614994.1
Genes belonging to the tapA (yqxM) -sipW-tasA gene cluster involved in biofilm formation
yqxM	Uncharacterized protein	WP_060562615.1	WP_012117978.1	WP_024085598.1	NP_390344.1	WP_070082109.1
tasA	Spore coat-associated protein N	AFO85459.1	WP_007408329.1	WP_015388008.1	NP_390342.1	WP_094247735.1
sipW	Signal peptidase I W	WP_060562614.1	WP_012117977.1	WP_003153100.1	NP_390343.1	NA
Gene involved in biofilm surface layer formation
yuaB	Uncharacterized protein	ABS75150.1	WP_015240450.1	WP_003152178.1	NP_390986.1	WP_070082729.1
Genes contributing to robustness and complex morphology of the colony biofilms		WP_076424161.1	WP_007409821.1	WP_003154147.1	NP_389574.2	NA
pgsA	CDP-diacylglycerol--glycerol-3-phosphate 3-phosphatidyltransferase	WP_076424161.1	WP_007409821.1	WP_003154147.1	NP_389574.2	NA
Genes involved in the development of multicellular communities
ecsB	Protein EcsB	AFJ61086.1	WP_012117210.1	WP_007409219.1	NP_388886.1	NA
ylbF	Regulatory protein	WP_059367042.1	WP_003154472.1	NA	NP_389382.1	NA
ymcA	Uncharacterized protein YmcA	WP_045506081.1	WP_003154113.1	NA	NP_389584.1	NA
yqeK	Uncharacterized protein YqeK	WP_013352945.1	WP_012118029.1	WP_024085627.1	NP_390441.1	WP_146277197.1
